# Supplementary material for: First record of the tropical aphid Schoutedeniaralumensis (Hemiptera, Aphididae) from Cambodia, with a re-description of the oviparous females and DNA barcoding
Source: Biodivers Data J. 2025 Aug 4;13:e159374. doi: 10.3897/BDJ.13.e159374 (PMC12340527; doi:10.3897/BDJ.13.e159374)
Supplement: XML Treatment for Schoutedenia ralumensis [file BDJ.13.e159374-treatment1.xml]

<!DOCTYPE tp:taxon-treatment
  PUBLIC "-//TaxonX//DTD Taxonomic Treatment Publishing DTD v0 20100105//EN" "tax-treatment-NSO.dtd">
<tp:taxon-treatment xmlns:tp="http://www.plazi.org/taxpub"><tp:treatment-meta><mixed-citation publication-type="journal"><person-group><name><surname>Choi</surname><given-names>Hwalran</given-names></name><name><surname>Favret</surname><given-names>Colin</given-names></name><name><surname>Lee</surname><given-names>Seunghwan</given-names></name></person-group><article-title>First record of the tropical aphid <italic><tp:taxon-name><tp:taxon-name-part taxon-name-part-type="genus" reg="Schoutedenia">Schoutedenia</tp:taxon-name-part><tp:taxon-name-part taxon-name-part-type="species" reg="ralumensis">ralumensis</tp:taxon-name-part></tp:taxon-name></italic> (<tp:taxon-name><tp:taxon-name-part taxon-name-part-type="order">Hemiptera</tp:taxon-name-part></tp:taxon-name>, <tp:taxon-name><tp:taxon-name-part taxon-name-part-type="family">Aphididae</tp:taxon-name-part></tp:taxon-name>) from Cambodia, with a re-description of the oviparous females and DNA barcoding</article-title><source>Biodivers Data J</source><day>04</day><month>08</month><year>2025</year><volume>13</volume><pub-id pub-id-type="doi">10.3897/BDJ.13.e159374</pub-id></mixed-citation></tp:treatment-meta><tp:nomenclature><tp:taxon-name>
            <object-id xmlns:xlink="http://www.w3.org/1999/xlink" content-type="arpha" xlink:type="simple">6CD7B5B7-92E7-501C-8262-240891777D77</object-id>
            <tp:taxon-name-part taxon-name-part-type="genus">Schoutedenia</tp:taxon-name-part>
            <tp:taxon-name-part taxon-name-part-type="species">ralumensis</tp:taxon-name-part>
            <object-id xmlns:xlink="http://www.w3.org/1999/xlink" xlink:type="simple" object-id-type="GenBank">PP976464</object-id>
          </tp:taxon-name><tp:taxon-authority>Rübsaamen, 1905</tp:taxon-authority></tp:nomenclature><tp:treatment-sec sec-type="materials"><title>Materials</title><list list-type="alpha-lower" list-content="occurrences"><list-item><p><bold>Type status:</bold> <named-content xmlns:xlink="http://www.w3.org/1999/xlink" content-type="dwc:typeStatus" xlink:type="simple">Other material</named-content>. <bold>Occurrence:</bold> catalogNumber: <named-content xmlns:xlink="http://www.w3.org/1999/xlink" content-type="dwc:catalogNumber" xlink:type="simple">coll#.111103HR–6</named-content>; recordedBy: <named-content xmlns:xlink="http://www.w3.org/1999/xlink" content-type="dwc:recordedBy" xlink:type="simple">Hwalran Choi</named-content>; individualCount: <named-content xmlns:xlink="http://www.w3.org/1999/xlink" content-type="dwc:individualCount" xlink:type="simple">12</named-content>; sex: <named-content xmlns:xlink="http://www.w3.org/1999/xlink" content-type="dwc:sex" xlink:type="simple">female</named-content>; lifeStage: <named-content xmlns:xlink="http://www.w3.org/1999/xlink" content-type="dwc:lifeStage" xlink:type="simple">oviparous females</named-content>; occurrenceStatus: <named-content xmlns:xlink="http://www.w3.org/1999/xlink" content-type="dwc:occurrenceStatus" xlink:type="simple">present</named-content>; associatedOccurrences: <named-content xmlns:xlink="http://www.w3.org/1999/xlink" content-type="dwc:associatedOccurrences" xlink:type="simple">host: <italic><tp:taxon-name><tp:taxon-name-part taxon-name-part-type="genus" reg="Phyllanthus">Phyllanthus</tp:taxon-name-part></tp:taxon-name></italic> sp</named-content>; associatedSequences: <named-content xmlns:xlink="http://www.w3.org/1999/xlink" content-type="dwc:associatedSequences" xlink:type="simple">PP976464</named-content>; occurrenceID: <named-content xmlns:xlink="http://www.w3.org/1999/xlink" content-type="dwc:occurrenceID" xlink:type="simple">6577854F-48BB-5AFC-AECB-A3BF2AA5CD7E</named-content>; <bold>Taxon:</bold> taxonID: <named-content xmlns:xlink="http://www.w3.org/1999/xlink" content-type="dwc:taxonID" xlink:type="simple">905396</named-content>; namePublishedInID: <named-content xmlns:xlink="http://www.w3.org/1999/xlink" content-type="dwc:namePublishedInID" xlink:type="simple">Rübsaamen, E.H. 1905. Beiträge zur Kenntnis aussereuropäischer Zooceciden. Marcellia (Rivista Internazionale di Cecidologia) 4: 1–25</named-content>; namePublishedIn: <named-content xmlns:xlink="http://www.w3.org/1999/xlink" content-type="dwc:namePublishedIn" xlink:type="simple">Rübsaamen, 1905</named-content>; higherClassification: <named-content xmlns:xlink="http://www.w3.org/1999/xlink" content-type="dwc:higherClassification" xlink:type="simple"><tp:taxon-name><tp:taxon-name-part taxon-name-part-type="kingdom">Animalia</tp:taxon-name-part></tp:taxon-name>; kingdom: <tp:taxon-name><tp:taxon-name-part taxon-name-part-type="kingdom">Animalia</tp:taxon-name-part></tp:taxon-name>; phylum: Arthropod; class: Insects; order: <tp:taxon-name><tp:taxon-name-part taxon-name-part-type="order">Hemiptera</tp:taxon-name-part></tp:taxon-name>; family: <tp:taxon-name><tp:taxon-name-part taxon-name-part-type="family">Aphididae</tp:taxon-name-part></tp:taxon-name>;</named-content>; kingdom: <named-content xmlns:xlink="http://www.w3.org/1999/xlink" content-type="dwc:kingdom" xlink:type="simple"><tp:taxon-name><tp:taxon-name-part taxon-name-part-type="kingdom">Animalia</tp:taxon-name-part></tp:taxon-name></named-content>; phylum: <named-content xmlns:xlink="http://www.w3.org/1999/xlink" content-type="dwc:phylum" xlink:type="simple"><tp:taxon-name><tp:taxon-name-part taxon-name-part-type="phylum">Arthropoda</tp:taxon-name-part></tp:taxon-name></named-content>; class: <named-content xmlns:xlink="http://www.w3.org/1999/xlink" content-type="dwc:class" xlink:type="simple"><tp:taxon-name><tp:taxon-name-part taxon-name-part-type="class">Insecta</tp:taxon-name-part></tp:taxon-name></named-content>; order: <named-content xmlns:xlink="http://www.w3.org/1999/xlink" content-type="dwc:order" xlink:type="simple"><tp:taxon-name><tp:taxon-name-part taxon-name-part-type="order">Hemiptera</tp:taxon-name-part></tp:taxon-name></named-content>; family: <named-content xmlns:xlink="http://www.w3.org/1999/xlink" content-type="dwc:family" xlink:type="simple"><tp:taxon-name><tp:taxon-name-part taxon-name-part-type="family">Aphididae</tp:taxon-name-part></tp:taxon-name></named-content>; genus: <named-content xmlns:xlink="http://www.w3.org/1999/xlink" content-type="dwc:genus" xlink:type="simple"><tp:taxon-name><tp:taxon-name-part taxon-name-part-type="genus">Schoutedenia</tp:taxon-name-part></tp:taxon-name></named-content>; specificEpithet: <named-content xmlns:xlink="http://www.w3.org/1999/xlink" content-type="dwc:specificEpithet" xlink:type="simple"><tp:taxon-name><tp:taxon-name-part taxon-name-part-type="genus" reg="Schoutedenia"/><tp:taxon-name-part taxon-name-part-type="species" reg="ralumensis">ralumensis</tp:taxon-name-part></tp:taxon-name></named-content>; taxonRank: <named-content xmlns:xlink="http://www.w3.org/1999/xlink" content-type="dwc:taxonRank" xlink:type="simple">species</named-content>; nomenclaturalCode: <named-content xmlns:xlink="http://www.w3.org/1999/xlink" content-type="dwc:nomenclaturalCode" xlink:type="simple">ICZN</named-content>; taxonomicStatus: <named-content xmlns:xlink="http://www.w3.org/1999/xlink" content-type="dwc:taxonomicStatus" xlink:type="simple">accepted</named-content>; taxonRemarks: <named-content xmlns:xlink="http://www.w3.org/1999/xlink" content-type="dwc:taxonRemarks" xlink:type="simple">species</named-content>; <bold>Location:</bold> continent: <named-content xmlns:xlink="http://www.w3.org/1999/xlink" content-type="dwc:continent" xlink:type="simple">Asia</named-content>; country: <named-content xmlns:xlink="http://www.w3.org/1999/xlink" content-type="dwc:country" xlink:type="simple">Cambodia</named-content>; countryCode: <named-content xmlns:xlink="http://www.w3.org/1999/xlink" content-type="dwc:countryCode" xlink:type="simple">KH</named-content>; stateProvince: <named-content xmlns:xlink="http://www.w3.org/1999/xlink" content-type="dwc:stateProvince" xlink:type="simple">Koh Kong</named-content>; locality: <named-content xmlns:xlink="http://www.w3.org/1999/xlink" content-type="dwc:locality" xlink:type="simple">Koh Kong Forest Station</named-content>; decimalLatitude: <named-content xmlns:xlink="http://www.w3.org/1999/xlink" content-type="dwc:decimalLatitude" xlink:type="simple">11.589</named-content>; decimalLongitude: <named-content xmlns:xlink="http://www.w3.org/1999/xlink" content-type="dwc:decimalLongitude" xlink:type="simple">103.354</named-content>; geodeticDatum: <named-content xmlns:xlink="http://www.w3.org/1999/xlink" content-type="dwc:geodeticDatum" xlink:type="simple">WGS84</named-content>; coordinateUncertaintyInMeters: <named-content xmlns:xlink="http://www.w3.org/1999/xlink" content-type="dwc:coordinateUncertaintyInMeters" xlink:type="simple">100</named-content>; <bold>Identification:</bold> identifiedBy: <named-content xmlns:xlink="http://www.w3.org/1999/xlink" content-type="dwc:identifiedBy" xlink:type="simple">Hwalran Choi</named-content>; dateIdentified: <named-content xmlns:xlink="http://www.w3.org/1999/xlink" content-type="dwc:dateIdentified" xlink:type="simple">16-05-2025</named-content>; <bold>Event:</bold> samplingProtocol: <named-content xmlns:xlink="http://www.w3.org/1999/xlink" content-type="dwc:samplingProtocol" xlink:type="simple">hand collected</named-content>; year: <named-content xmlns:xlink="http://www.w3.org/1999/xlink" content-type="dwc:year" xlink:type="simple">2011</named-content>; month: <named-content xmlns:xlink="http://www.w3.org/1999/xlink" content-type="dwc:month" xlink:type="simple">11</named-content>; day: <named-content xmlns:xlink="http://www.w3.org/1999/xlink" content-type="dwc:day" xlink:type="simple">11</named-content>; <bold>Record Level:</bold> type: <named-content xmlns:xlink="http://www.w3.org/1999/xlink" content-type="dwc:type" xlink:type="simple">specimen</named-content>; modified: <named-content xmlns:xlink="http://www.w3.org/1999/xlink" content-type="dwc:modified" xlink:type="simple">16-05-2025</named-content>; language: <named-content xmlns:xlink="http://www.w3.org/1999/xlink" content-type="dwc:language" xlink:type="simple">en</named-content>; rights: <named-content xmlns:xlink="http://www.w3.org/1999/xlink" content-type="dwc:rights" xlink:type="simple">Seoul National University</named-content>; accessRights: <named-content xmlns:xlink="http://www.w3.org/1999/xlink" content-type="dwc:accessRights" xlink:type="simple">not for profit use only</named-content>; institutionID: <named-content xmlns:xlink="http://www.w3.org/1999/xlink" content-type="dwc:institutionID" xlink:type="simple">NPRI</named-content>; collectionID: <named-content xmlns:xlink="http://www.w3.org/1999/xlink" content-type="dwc:collectionID" xlink:type="simple">SNU</named-content>; basisOfRecord: <named-content xmlns:xlink="http://www.w3.org/1999/xlink" content-type="dwc:basisOfRecord" xlink:type="simple">PreservedSpecimen</named-content></p></list-item></list></tp:treatment-sec><tp:treatment-sec sec-type="Description"><title>Description</title><p>
            <bold>Oviparous female.</bold>
          </p><p>Colour in life (Fig. <xref ref-type="fig" rid="F13013088">1</xref>): Body wholly dark green with vertical stripes on dorsum. Head light green. Ant and legs pale brown. Pigmentation on slide: Head pale like Ant. I-II. (Fig. <xref ref-type="fig" rid="F13013090">2</xref>A). Thorax and abdomen pale with dark marginal pigmented sclerites on tergites II–VI (Fig. <xref ref-type="fig" rid="F13013090">2</xref>A). Ant wholly pale, except distal part of Ant.IV, Base and PT (Fig. <xref ref-type="fig" rid="F13013090">2</xref>B). URS pale (Fig. <xref ref-type="fig" rid="F13013090">2</xref>D). Legs pale brown like SIPH, paired spinal processes and cauda (Fig. <xref ref-type="fig" rid="F13013090">2</xref>A-F). GP dusky (Fig. <xref ref-type="fig" rid="F13013090">2</xref>F).</p><p>Morphology. Body oval-shaped, 1.52–1.77 mm long from the most forward point of the frons to end of cauda (Table <xref ref-type="table" rid="T13013096">1</xref>). <bold>Head</bold>: Whole surface of ventrum smooth, that of dorsum granulated; two pairs of setae present on vertex; frons flattened. Antennae 0.44–0.59 times BL, Ant.Ι granulated with 1–2 setae, Ant.II granulated with 2–3 setae, Ant.III without secondary rhinaria with 2–11 setae, longest seta on Ant.III 0.005–0.008 mm and 0.17–0.25 times that of Ant.IIIBD, Ant.IV and between Base and Pt with one primary rhinarium, each. PT 0.56–1.01 times longer than Base. Clypeus without setae, mandibular laminae with 4 setae, rostrum reaching the hind coxae, URS rounded, 0.38–0.68 times longer than PT, 0.26–0.52 times longer than Base with 2–4 median setae. <bold>Thorax</bold>: Prothorax without spinal setae, with one pair of marginal setae. Hind coxae spinulate with 2 acute setae (0.012 mm), trochanter smooth, hind femur with 9–25 round pseudosensoria; first segment of each tarsus smooth with 2 setae (0.026 mm) at apex. Mesosternal furca developed with the arms of the furca separated from each other (Fig. <xref ref-type="fig" rid="F13013090">2</xref>H). <bold>Abdomen</bold>: Abdominal segments with faint reticulation, marginal pigmented sclerites distinctly protuberant on tergites II–VI, 2 setae (0.012 mm) on tergite VI between the SIPH, paired spinal processes (spine) on tergite VII, 2 setae on tergite VIII. SIPH truncate conical, 0.56–1.15 times cauda (Fig. <xref ref-type="fig" rid="F13013090">2</xref>E), 0.08–0.15 times hind femur, distal half with concentric rings. GP dusky like head, with 2 median setae (0.018 mm). Cauda broadly rounded with 2–5 setae (0.090 mm).</p></tp:treatment-sec><tp:treatment-sec sec-type="Distribution"><title>Distribution</title><p>Africa, Bangladesh, Cambodia (new record) (Fig. <xref ref-type="fig" rid="F13013092">3</xref>), Laos, India, Australia and Papua New Guinea (<xref ref-type="bibr" rid="B13013115">Favret and Aphid Taxon Community, eds 2025</xref>).</p></tp:treatment-sec><tp:treatment-sec sec-type="Notes"><title>Notes</title><p>The oviparous females of <italic><tp:taxon-name><tp:taxon-name-part taxon-name-part-type="genus" reg="Schoutedenia">Schoutedenia</tp:taxon-name-part><tp:taxon-name-part taxon-name-part-type="species" reg="ralumensis">ralumensis</tp:taxon-name-part></tp:taxon-name></italic> are distinguished from other species and forms within the genus by possessing pseudosensoria on the hind femur rather than on the hind tibia — an atypical and potentially diagnostic feature. While the apterous form of this species is typically known to be lemon-yellow or green without stripes when alive, the oviparous form, described here for the first time, displays a green to dark green body with vertical stripes resembling those of a water melon (Fig. <xref ref-type="fig" rid="F13013088">1</xref>). The last antennal segment (base and PT) is entirely dark (Fig. <xref ref-type="fig" rid="F13013090">2</xref>B). The mesosternal furca is well-developed, with its arms distinctly separated (Fig. <xref ref-type="fig" rid="F13013090">2</xref>H). Additionally, the abdominal spiracles are either surrounded by a sclerotised area or raised (Fig. <xref ref-type="fig" rid="F13013090">2</xref>A). Other morphological characteristics are consistent with those of viviparous females.</p></tp:treatment-sec><tp:treatment-sec sec-type="Host plant"><title>Host plant</title><p>The Cambodian <italic><tp:taxon-name><tp:taxon-name-part taxon-name-part-type="genus" reg="Schoutedenia">S.</tp:taxon-name-part><tp:taxon-name-part taxon-name-part-type="species" reg="ralumensis">ralumensis</tp:taxon-name-part></tp:taxon-name></italic> feeds on the undersides of leaves and stems of <italic><tp:taxon-name><tp:taxon-name-part taxon-name-part-type="genus" reg="Phyllanthus">Phyllanthus</tp:taxon-name-part></tp:taxon-name></italic> species (<tp:taxon-name><tp:taxon-name-part taxon-name-part-type="family">Phyllanthaceae</tp:taxon-name-part></tp:taxon-name>). Other genera of <tp:taxon-name><tp:taxon-name-part taxon-name-part-type="family">Phyllanthaceae</tp:taxon-name-part></tp:taxon-name>, such as <italic><tp:taxon-name><tp:taxon-name-part taxon-name-part-type="genus" reg="Breynia">Breynia</tp:taxon-name-part></tp:taxon-name></italic>, <italic><tp:taxon-name><tp:taxon-name-part taxon-name-part-type="genus" reg="Bridelia">Bridelia</tp:taxon-name-part></tp:taxon-name></italic>, <italic><tp:taxon-name><tp:taxon-name-part taxon-name-part-type="genus" reg="Flueggea">Flueggea</tp:taxon-name-part></tp:taxon-name></italic> and <italic><tp:taxon-name><tp:taxon-name-part taxon-name-part-type="genus" reg="Glochidion">Glochidion</tp:taxon-name-part></tp:taxon-name></italic>, have also been recorded as host plants for this species (<xref ref-type="bibr" rid="B13013115">Favret and Aphid Taxon Community, eds 2025</xref>).</p></tp:treatment-sec><tp:treatment-sec><!--Section generated to contain objects referenced in tp:taxon-treatment.--><fig id="F13013088" position="float" orientation="portrait"><object-id xmlns:xlink="http://www.w3.org/1999/xlink" content-type="arpha" xlink:type="simple">A593AA0A-CF2A-5F19-816D-FF829FA77CA4</object-id><object-id xmlns:xlink="http://www.w3.org/1999/xlink" content-type="doi" xlink:type="simple">10.3897/BDJ.13.e159374.figure1</object-id><label>Figure 1.</label><caption><p>Live photograph of oviparous females of <italic><tp:taxon-name><tp:taxon-name-part taxon-name-part-type="genus" reg="Schoutedenia">Schoutedenia</tp:taxon-name-part><tp:taxon-name-part taxon-name-part-type="species" reg="ralumensis">ralumensis</tp:taxon-name-part></tp:taxon-name></italic>.</p></caption><graphic xmlns:xlink="http://www.w3.org/1999/xlink" xlink:href="bdj-13-e159374-g001.jpg" position="float" id="oo_1330535.jpg" orientation="portrait" xlink:type="simple"><uri content-type="original_file" xlink:type="simple">https://binary.pensoft.net/fig/1330535</uri></graphic></fig><fig id="F13013090" position="float" orientation="portrait"><object-id xmlns:xlink="http://www.w3.org/1999/xlink" content-type="arpha" xlink:type="simple">67078F90-6933-5107-9FA1-66A4DC393270</object-id><object-id xmlns:xlink="http://www.w3.org/1999/xlink" content-type="doi" xlink:type="simple">10.3897/BDJ.13.e159374.figure1</object-id><label>Figure 2.</label><caption><p>Oviparous females (A–H) of <italic><tp:taxon-name><tp:taxon-name-part taxon-name-part-type="genus" reg="Schoutedenia">Schoutedenia</tp:taxon-name-part><tp:taxon-name-part taxon-name-part-type="species" reg="ralumensis">ralumensis</tp:taxon-name-part></tp:taxon-name></italic>. <bold>A</bold> whole body; <bold>B</bold> antenna; <bold>C</bold> hind femur with pseudosensoria; <bold>D</bold> ultimate rostral segment; <bold>E</bold> siphunculus; <bold>F</bold> genital plate; <bold>G</bold> paired spinal processes (spine) on tergite VII; <bold>H</bold> Mesosternal furca. Scale bar indicates: A, 0.5 mm; B, 0.2 mm; C, G, H, 0.1 mm; D, E, F, 0.05 mm.</p></caption><graphic xmlns:xlink="http://www.w3.org/1999/xlink" xlink:href="bdj-13-e159374-g002.jpg" position="float" id="oo_1330546.jpg" orientation="portrait" xlink:type="simple"><uri content-type="original_file" xlink:type="simple">https://binary.pensoft.net/fig/1330546</uri></graphic></fig><table-wrap id="T13013096" position="float" orientation="portrait"><label>Table 1.</label><caption><p>Biometric measurements of oviparous females of <italic><tp:taxon-name><tp:taxon-name-part taxon-name-part-type="genus" reg="Schoutedenia">Schoutedenia</tp:taxon-name-part><tp:taxon-name-part taxon-name-part-type="species" reg="ralumensis">ralumensis</tp:taxon-name-part></tp:taxon-name></italic> from Cambodia.</p></caption><table rules="all" border="0"><tbody><tr><td rowspan="2" colspan="1">Part</td><td rowspan="1" colspan="1"/><td rowspan="1" colspan="2">Oviparous females (n = 12)</td></tr><tr><td rowspan="1" colspan="1"/><td rowspan="1" colspan="1">Minimun–Maximum</td><td rowspan="1" colspan="1">Average</td></tr><tr><td rowspan="1" colspan="1">Length (mm)</td><td rowspan="1" colspan="1">Body</td><td rowspan="1" colspan="1">1.522–1.773</td><td rowspan="1" colspan="1">1.681</td></tr><tr><td rowspan="1" colspan="1"/><td rowspan="1" colspan="1">Ant.</td><td rowspan="1" colspan="1">0.733–0.968</td><td rowspan="1" colspan="1">0.862</td></tr><tr><td rowspan="1" colspan="1"/><td rowspan="1" colspan="1">Ant.I</td><td rowspan="1" colspan="1">0.050–0.082</td><td rowspan="1" colspan="1">0.065</td></tr><tr><td rowspan="1" colspan="1"/><td rowspan="1" colspan="1">Ant.II</td><td rowspan="1" colspan="1">0.043–0.063</td><td rowspan="1" colspan="1">0.053</td></tr><tr><td rowspan="1" colspan="1"/><td rowspan="1" colspan="1">Ant.III</td><td rowspan="1" colspan="1">0.304–0.395</td><td rowspan="1" colspan="1">0.353</td></tr><tr><td rowspan="1" colspan="1"/><td rowspan="1" colspan="1">Ant.IV</td><td rowspan="1" colspan="1">0.144–0.192</td><td rowspan="1" colspan="1">0.176</td></tr><tr><td rowspan="1" colspan="1"/><td rowspan="1" colspan="1">Base</td><td rowspan="1" colspan="1">0.103–0.182</td><td rowspan="1" colspan="1">0.144</td></tr><tr><td rowspan="1" colspan="1"/><td rowspan="1" colspan="1">PT</td><td rowspan="1" colspan="1">0.081–0.127</td><td rowspan="1" colspan="1">0.106</td></tr><tr><td rowspan="1" colspan="1"/><td rowspan="1" colspan="1">URS</td><td rowspan="1" colspan="1">0.038–0.064</td><td rowspan="1" colspan="1">0.052</td></tr><tr><td rowspan="1" colspan="1"/><td rowspan="1" colspan="1">Hind femur</td><td rowspan="1" colspan="1">0.309–0.436</td><td rowspan="1" colspan="1">0.377</td></tr><tr><td rowspan="1" colspan="1"/><td rowspan="1" colspan="1">Hind tibia</td><td rowspan="1" colspan="1">0.423–0.598</td><td rowspan="1" colspan="1">0.490</td></tr><tr><td rowspan="1" colspan="1"/><td rowspan="1" colspan="1">HT2</td><td rowspan="1" colspan="1">0.073–0.120</td><td rowspan="1" colspan="1">0.099</td></tr><tr><td rowspan="1" colspan="1"/><td rowspan="1" colspan="1">SIPH</td><td rowspan="1" colspan="1">0.062–0.097</td><td rowspan="1" colspan="1">0.073</td></tr><tr><td rowspan="1" colspan="1"/><td rowspan="1" colspan="1">Cauda</td><td rowspan="1" colspan="1">0.040–0.071</td><td rowspan="1" colspan="1">0.051</td></tr><tr><td rowspan="1" colspan="1"/><td rowspan="1" colspan="1">Spine</td><td rowspan="1" colspan="1">0.227–0.315</td><td rowspan="1" colspan="1">0.272</td></tr><tr><td rowspan="1" colspan="1">Ratio of</td><td rowspan="1" colspan="1">Ant. / Body</td><td rowspan="1" colspan="1">0.438–0.593</td><td rowspan="1" colspan="1">0.510</td></tr><tr><td rowspan="1" colspan="1"/><td rowspan="1" colspan="1">PT / Base</td><td rowspan="1" colspan="1">0.559–1.010</td><td rowspan="1" colspan="1">0.743</td></tr><tr><td rowspan="1" colspan="1"/><td rowspan="1" colspan="1">PT / Ant.III</td><td rowspan="1" colspan="1">0.250–0.357</td><td rowspan="1" colspan="1">0.300</td></tr><tr><td rowspan="1" colspan="1"/><td rowspan="1" colspan="1">URS / PT</td><td rowspan="1" colspan="1">0.376–0.679</td><td rowspan="1" colspan="1">0.501</td></tr><tr><td rowspan="1" colspan="1"/><td rowspan="1" colspan="1">URS / Base</td><td rowspan="1" colspan="1">0.258–0.522</td><td rowspan="1" colspan="1">0.371</td></tr><tr><td rowspan="1" colspan="1"/><td rowspan="1" colspan="1">SIPH / Body</td><td rowspan="1" colspan="1">0.019–0.033</td><td rowspan="1" colspan="1">0.024</td></tr><tr><td rowspan="1" colspan="1"/><td rowspan="1" colspan="1">SIPH / Ant.III</td><td rowspan="1" colspan="1">0.093–0.158</td><td rowspan="1" colspan="1">0.117</td></tr><tr><td rowspan="1" colspan="1"/><td rowspan="1" colspan="1">SIPH / Hind femur</td><td rowspan="1" colspan="1">0.078–0.151</td><td rowspan="1" colspan="1">0.109</td></tr><tr><td rowspan="1" colspan="1"/><td rowspan="1" colspan="1">SIPH / Cauda</td><td rowspan="1" colspan="1">0.559–1.146</td><td rowspan="1" colspan="1">0.824</td></tr><tr><td rowspan="1" colspan="1"/><td rowspan="1" colspan="1">Setae on Ant.III /Ant.IIIBD</td><td rowspan="1" colspan="1">0.171–0.250</td><td rowspan="1" colspan="1">0.213</td></tr><tr><td rowspan="1" colspan="1"/><td rowspan="1" colspan="1">Setae on tergite VI / Ant.IIIBD</td><td rowspan="1" colspan="1">0.176–0.250</td><td rowspan="1" colspan="1">0.208</td></tr><tr><td rowspan="1" colspan="1">No. of setae on</td><td rowspan="1" colspan="1">Mandibular lamina</td><td rowspan="1" colspan="1">4</td><td rowspan="1" colspan="1">4</td></tr><tr><td rowspan="1" colspan="1"/><td rowspan="1" colspan="1">Ant.I</td><td rowspan="1" colspan="1">1–2</td><td rowspan="1" colspan="1">2</td></tr><tr><td rowspan="1" colspan="1"/><td rowspan="1" colspan="1">Ant.II</td><td rowspan="1" colspan="1">2–3</td><td rowspan="1" colspan="1">2</td></tr><tr><td rowspan="1" colspan="1"/><td rowspan="1" colspan="1">Ant.III</td><td rowspan="1" colspan="1">2–11</td><td rowspan="1" colspan="1">6</td></tr><tr><td rowspan="1" colspan="1"/><td rowspan="1" colspan="1">URS</td><td rowspan="1" colspan="1">2–4</td><td rowspan="1" colspan="1">3</td></tr><tr><td rowspan="1" colspan="1"/><td rowspan="1" colspan="1">Abdominal segment VI between SIPH</td><td rowspan="1" colspan="1">2</td><td rowspan="1" colspan="1">2</td></tr><tr><td rowspan="1" colspan="1"/><td rowspan="1" colspan="1">Abdominal segment VIII</td><td rowspan="1" colspan="1">2</td><td rowspan="1" colspan="1">2</td></tr><tr><td rowspan="1" colspan="1"/><td rowspan="1" colspan="1">GP, anterior half</td><td rowspan="1" colspan="1">2</td><td rowspan="1" colspan="1">2</td></tr><tr><td rowspan="1" colspan="1"/><td rowspan="1" colspan="1">GP, posterior half</td><td rowspan="1" colspan="1">4–8</td><td rowspan="1" colspan="1">6</td></tr><tr><td rowspan="1" colspan="1"/><td rowspan="1" colspan="1">Cauda</td><td rowspan="1" colspan="1">2–5</td><td rowspan="1" colspan="1">4</td></tr><tr><td rowspan="1" colspan="1">No. of rhinaria on</td><td rowspan="1" colspan="1">Ant.IV</td><td rowspan="1" colspan="1">1</td><td rowspan="1" colspan="1">1</td></tr><tr><td rowspan="1" colspan="1"/><td rowspan="1" colspan="1">PT</td><td rowspan="1" colspan="1">1</td><td rowspan="1" colspan="1">1</td></tr></tbody></table></table-wrap><fig id="F13013092" position="float" orientation="portrait"><object-id xmlns:xlink="http://www.w3.org/1999/xlink" content-type="arpha" xlink:type="simple">7E1529C3-66C8-5DB4-9252-62DF758607F3</object-id><object-id xmlns:xlink="http://www.w3.org/1999/xlink" content-type="doi" xlink:type="simple">10.3897/BDJ.13.e159374.figure1</object-id><label>Figure 3.</label><caption><p>Map showing the collection site of <italic><tp:taxon-name><tp:taxon-name-part taxon-name-part-type="genus" reg="Schoutedenia">Schoutedenia</tp:taxon-name-part><tp:taxon-name-part taxon-name-part-type="species" reg="ralumensis">ralumensis</tp:taxon-name-part></tp:taxon-name></italic> in Cambodia (marked with a red star).</p></caption><graphic xmlns:xlink="http://www.w3.org/1999/xlink" xlink:href="bdj-13-e159374-g003.jpg" position="float" id="oo_1330547.jpg" orientation="portrait" xlink:type="simple"><uri content-type="original_file" xlink:type="simple">https://binary.pensoft.net/fig/1330547</uri></graphic></fig></tp:treatment-sec><ref-list><ref id="B13013115"><element-citation xmlns:xlink="http://www.w3.org/1999/xlink" publication-type="website" xlink:type="simple"><person-group person-group-type="author"><name name-style="western"><surname>Favret</surname><given-names>C</given-names></name><name name-style="western"><surname>Aphid Taxon Community</surname><given-names>eds</given-names></name></person-group><article-title>Blackman &amp; Eastop’s Aphids on the World’s Plants, version 1.0</article-title><uri xlink:type="simple">https://aphidsonworldsplants.info/</uri><date-in-citation content-type="access-date">2025-03-26T00:54:27+00:00</date-in-citation></element-citation></ref></ref-list></tp:taxon-treatment>
